# Supplementary material for: Supplementing Ryegrass Ameliorates Commercial Diet-Induced Gut Microbial Dysbiosis-Associated Spleen Dysfunctions by Gut–Microbiota–Spleen Axis
Source: Nutrients. 2024 Mar 5;16(5):747. doi: 10.3390/nu16050747 (PMC10935305; doi:10.3390/nu16050747)
Supplement: Supplementary file 1 [file nutrients-16-00747-s001.zip]

Archive with 7 entries (7 files):
- nutrients-2844354-supplementary/Figure S1.pdf
- nutrients-2844354-supplementary/Figure S2.pdf
- nutrients-2844354-supplementary/Figure S3.pdf
- nutrients-2844354-supplementary/Figure S4.pdf
- nutrients-2844354-supplementary/Figure S5.pdf
- nutrients-2844354-supplementary/Figure S6.pdf
- nutrients-2844354-supplementary/Supplementary information.pdf
